# Supplementary material for: Immunophenotypic Analysis of Acute Megakaryoblastic Leukemia: A EuroFlow Study
Source: Cancers (Basel). 2022 Mar 21;14(6):1583. doi: 10.3390/cancers14061583 (PMC8946548; doi:10.3390/cancers14061583)
Supplement: Supplementary file 1 [file cancers-14-01583-s001.zip]

Archive with 1 entries (1 files):
- cancers-1613040-supplementary.pdf
